# Supplementary material for: Construction and Characterization of Fitting Equations for a New Wheat Straw Pulping Method
Source: Polymers (Basel). 2023 Dec 7;15(24):4637. doi: 10.3390/polym15244637 (PMC10748100; doi:10.3390/polym15244637)
Supplement: Supplementary file 1 [file polymers-15-04637-s001.zip]

Archive with 1 entries (1 files):
- polymers-2698638-supplementary.pdf
